# Supplementary material for: Airborne microorganisms in muddy rain: microbe-mineral interactions and their ecosystem impact
Source: Front Microbiol. 2026 Mar 20;17:1772201. doi: 10.3389/fmicb.2026.1772201 (PMC13047118; doi:10.3389/fmicb.2026.1772201)
Supplement: Supplementary file 1 [file Table_1.xlsx]

## Sheet: Sheet 1
Dominio	Phylum	Class	Order	Family	Genus	LLB1	LLB16	LLB19	LLB24	Mean
Bacteria	__	__	__	__	__	0	0.246482	0.365822	0	0.153076
Bacteria	Abditibacteriota	Abditibacteria	Abditibacteriales	Abditibacteriaceae	Abditibacterium	0	0.0330877	0	0.00642797	0.00987892
Bacteria	Acidobacteriota	Vicinamibacteria	Vicinamibacterales	Vicinamibacteraceae	Vicinamibacteraceae	0	2.73518	0.0150466	0.071626	0.705463
Bacteria	Acidobacteriota	Blastocatellia	Blastocatellales	Blastocatellaceae	Blastocatella	0.604555	0.0475374	0	0.0376496	0.172435
Bacteria	Acidobacteriota	Vicinamibacteria	Vicinamibacterales	uncultured	uncultured	0	0.502598	0	0	0.125649
Bacteria	Acidobacteriota	Acidobacteriae	Bryobacterales	Bryobacteraceae	Bryobacter	0	0.00293182	0	0.248854	0.0629466
Bacteria	Acidobacteriota	Blastocatellia	Blastocatellales	Blastocatellaceae	__	0	0.243132	0	0	0.0607829
Bacteria	Acidobacteriota	Blastocatellia	Blastocatellales	Blastocatellaceae	uncultured	0	0.140727	0	0	0.0351818
Bacteria	Acidobacteriota	Vicinamibacteria	Vicinamibacterales	Vicinamibacteraceae	Luteitalea	0	0	0.0300933	0.0431593	0.0183131
Bacteria	Acidobacteriota	Acidobacteriae	Acidobacteriae	Acidobacteriae	Paludibaculum	0	0.0686884	0	0	0.0171721
Bacteria	Acidobacteriota	Blastocatellia	Blastocatellales	Blastocatellaceae	Stenotrophobacter	0	0.0567517	0	0	0.0141879
Bacteria	Acidobacteriota	Acidobacteriae	Acidobacteriales	__	__	0	0.0531916	0	0	0.0132979
Bacteria	Acidobacteriota	Vicinamibacteria	Subgroup_17	Subgroup_17	Subgroup_17	0	0.0519351	0	0	0.0129838
Bacteria	Acidobacteriota	Subgroup_5	Subgroup_5	Subgroup_5	Subgroup_5	0	0.0513069	0	0	0.0128267
Bacteria	Acidobacteriota	Blastocatellia	Blastocatellales	Blastocatellaceae	Aridibacter	0	0.0326689	0	0	0.00816721
Bacteria	Acidobacteriota	Blastocatellia	Pyrinomonadales	Pyrinomonadaceae	RB41	0	0.0320406	0	0	0.00801015
Bacteria	Acidobacteriota	Holophagae	Subgroup_7	Subgroup_7	Subgroup_7	0	0.0320406	0	0	0.00801015
Bacteria	Acidobacteriota	Blastocatellia	DS-100	DS-100	DS-100	0	0.0247111	0	0	0.00617776
Bacteria	Acidobacteriota	Blastocatellia	__	__	__	0	0.0221981	0	0	0.00554952
Bacteria	Acidobacteriota	Blastocatellia	Blastocatellales	Blastocatellaceae	JGI_0001001-H03	0	0.0221981	0	0	0.00554952
Bacteria	Acidobacteriota	Thermoanaerobaculia	Thermoanaerobaculales	Thermoanaerobaculaceae	Subgroup_10	0	0.0167533	0	0	0.00418832
Bacteria	Acidobacteriota	Vicinamibacteria	Vicinamibacterales	Vicinamibacteraceae	uncultured	0	0.0163344	0	0	0.00408361
Bacteria	Acidobacteriota	Acidobacteriae	Acidobacteriales	uncultured	uncultured	0	0.0113085	0	0	0.00282711
Bacteria	Acidobacteriota	Blastocatellia	11-24	11-24	11-24	0	0.0102614	0	0	0.00256534
Bacteria	Acidobacteriota	Subgroup_25	Subgroup_25	Subgroup_25	Subgroup_25	0	0.00732955	0	0	0.00183239
Bacteria	Acidobacteriota	Vicinamibacteria	Vicinamibacterales	__	__	0	0.00335065	0	0	0.000837663
Bacteria	Acidobacteriota	Subgroup_22	Subgroup_22	Subgroup_22	Subgroup_22	0	0.00251299	0	0	0.000628247
Bacteria	Acidobacteriota	Acidobacteriae	Solibacterales	Solibacteraceae	Candidatus_Solibacter	0	0.00230357	0	0	0.000575893
Bacteria	Actinomycetota	Actinobacteria	Propionibacteriales	Nocardioidaceae	Aeromicrobium	0	0.0536104	0	3.23878	0.823098
Bacteria	Actinomycetota	Actinobacteria	Corynebacteriales	Nocardiaceae	Rhodococcus	0.712631	0	0	0.594129	0.32669
Bacteria	Actinomycetota	Thermoleophilia	Solirubrobacterales	Solirubrobacteraceae	Patulibacter	0.400463	0.16125	0	0	0.140428
Bacteria	Actinomycetota	Actinobacteria	Corynebacteriales	Nocardiaceae	Williamsia	0.0231593	0	0	0.360885	0.096011
Bacteria	Actinomycetota	Actinobacteria	Propionibacteriales	Propionibacteriaceae	Cutibacterium	0.0299141	0.139471	0.0630078	0.0973379	0.0824327
Bacteria	Actinomycetota	Actinobacteria	Propionibacteriales	Nocardioidaceae	Nocardioides	0.0786452	0.0645001	0.146705	0.0156108	0.0763652
Bacteria	Actinomycetota	Actinobacteria	Bifidobacteriales	Bifidobacteriaceae	Bifidobacterium	0.033774	0.0980066	0.0470208	0.0808088	0.0649025
Bacteria	Actinomycetota	Coriobacteriia	Coriobacteriales	Coriobacteriaceae	Collinsella	0.032809	0.0760179	0.02257	0.0697894	0.0502966
Bacteria	Actinomycetota	Acidimicrobiia	uncultured	uncultured	uncultured	0	0.198736	0	0	0.0496839
Bacteria	Actinomycetota	Thermoleophilia	Solirubrobacterales	Solirubrobacteraceae	uncultured	0	0.0067013	0	0.131314	0.0345039
Bacteria	Actinomycetota	Actinobacteria	Micrococcales	Microbacteriaceae	__	0.0511435	0.02869	0.0394974	0	0.0298327
Bacteria	Actinomycetota	Acidimicrobiia	Microtrichales	Ilumatobacteraceae	uncultured	0	0.0410455	0	0.0725443	0.0283974
Bacteria	Actinomycetota	Actinobacteria	Corynebacteriales	Mycobacteriaceae	Mycobacterium	0	0.0113085	0.0432591	0.0229571	0.0193812
Bacteria	Actinomycetota	Actinobacteria	Frankiales	Sporichthyaceae	Sporichthyaceae	0	0.0529822	0	0	0.0132455
Bacteria	Actinomycetota	Actinobacteria	Micromonosporales	Micromonosporaceae	__	0	0.0519351	0	0	0.0129838
Bacteria	Actinomycetota	Actinobacteria	Frankiales	Geodermatophilaceae	Blastococcus	0	0.0067013	0	0.0275485	0.00856244
Bacteria	Actinomycetota	Thermoleophilia	Gaiellales	uncultured	uncultured	0	0.02869	0	0	0.00717249
Bacteria	Actinomycetota	Coriobacteriia	Coriobacteriales	Eggerthellaceae	uncultured	0	0.0127744	0	0.00826454	0.00525972
Bacteria	Actinomycetota	Actinobacteria	__	__	__	0	0.0198945	0	0	0.00497362
Bacteria	Actinomycetota	Actinobacteria	Micrococcales	Micrococcaceae	Arthrobacter	0	0.0198945	0	0	0.00497362
Bacteria	Actinomycetota	Actinobacteria	Corynebacteriales	Corynebacteriaceae	Lawsonella	0	0.0194757	0	0	0.00486892
Bacteria	Actinomycetota	Actinobacteria	Pseudonocardiales	Pseudonocardiaceae	Actinophytocola	0	0.0182192	0	0	0.00455479
Bacteria	Actinomycetota	Actinobacteria	Micrococcales	Micrococcaceae	Pseudarthrobacter	0	0.0171721	0	0	0.00429302
Bacteria	Actinomycetota	Acidimicrobiia	Microtrichales	uncultured	uncultured	0	0.00586364	0.00940415	0	0.00381695
Bacteria	Actinomycetota	Thermoleophilia	Solirubrobacterales	Solirubrobacteraceae	Parviterribacter	0	0	0	0.0128559	0.00321399
Bacteria	Actinomycetota	Rubrobacteria	Rubrobacterales	Rubrobacteriaceae	Rubrobacter	0	0.0121461	0	0	0.00303653
Bacteria	Actinomycetota	Thermoleophilia	Solirubrobacterales	__	__	0	0.0119367	0	0	0.00298417
Bacteria	Actinomycetota	Actinobacteria	Micrococcales	Micrococcaceae	Micrococcus	0	0.0106802	0	0	0.00267005
Bacteria	Actinomycetota	Actinobacteria	Streptomycetales	Streptomycetaceae	Streptomyces	0	0.00209416	0	0.00734626	0.0023601
Bacteria	Actinomycetota	Thermoleophilia	Solirubrobacterales	67-14	67-14	0	0.00879546	0	0	0.00219887
Bacteria	Actinomycetota	Actinobacteria	Frankiales	Geodermatophilaceae	Modestobacter	0	0.0079578	0	0	0.00198945
Bacteria	Actinomycetota	Acidimicrobiia	Microtrichales	Iamiaceae	Iamia	0	0.00712014	0	0	0.00178003
Bacteria	Actinomycetota	Actinobacteria	Frankiales	__	__	0	0.00712014	0	0	0.00178003
Bacteria	Actinomycetota	Actinobacteria	Corynebacteriales	Corynebacteriaceae	Corynebacterium	0	0.00586364	0	0	0.00146591
Bacteria	Actinomycetota	Actinobacteria	Frankiales	uncultured	uncultured	0	0.00502598	0	0	0.00125649
Bacteria	Actinomycetota	Actinobacteria	Micrococcales	Cellulomonadaceae	Cellulomonas	0	0.00460715	0	0	0.00115179
Bacteria	Actinomycetota	Coriobacteriia	Coriobacteriales	Eggerthellaceae	Senegalimassilia	0	0.00439773	0	0	0.00109943
Bacteria	Actinomycetota	Acidimicrobiia	Microtrichales	Ilumatobacteraceae	CL500-29_marine_group	0	0.00376948	0	0	0.000942371
Bacteria	Actinomycetota	Acidimicrobiia	Microtrichales	Ilumatobacteraceae	Ilumatobacter	0	0.00376948	0	0	0.000942371
Bacteria	Actinomycetota	Actinobacteria	Micrococcales	Brevibacteriaceae	Brevibacterium	0	0.00356007	0	0	0.000890017
Bacteria	Actinomycetota	Thermoleophilia	Solirubrobacterales	Solirubrobacteraceae	Conexibacter	0	0.0027224	0	0	0.000680601
Bacteria	Actinomycetota	Actinobacteria	Corynebacteriales	Nocardiaceae	Gordonia	0	0.00251299	0	0	0.000628247
Bacteria	Actinomycetota	Actinobacteria	Pseudonocardiales	Pseudonocardiaceae	Pseudonocardia	0	0.00251299	0	0	0.000628247
Bacteria	Actinomycetota	Coriobacteriia	Coriobacteriales	Eggerthellaceae	Slackia	0	0.00251299	0	0	0.000628247
Bacteria	Actinomycetota	Acidimicrobiia	Microtrichales	Microtrichales	Microtrichales	0	0.00230357	0	0	0.000575893
Bacteria	Actinomycetota	Actinobacteria	0319-7L14	0319-7L14	0319-7L14	0	0.00209416	0	0	0.000523539
Bacteria	Actinomycetota	Thermoleophilia	__	__	__	0	0.00209416	0	0	0.000523539
Bacteria	Actinomycetota	Coriobacteriia	Coriobacteriales	Eggerthellaceae	Eggerthella	0	0.00188474	0	0	0.000471185
Bacteria	Actinomycetota	Acidimicrobiia	IMCC26256	IMCC26256	IMCC26256	0	0.00146591	0	0	0.000366478
Bacteria	Armatimonadota	Fimbriimonadia	Fimbriimonadales	Fimbriimonadaceae	Fimbriimonadaceae	0	3.11673	0	0	0.779184
Bacteria	Armatimonadota	Chthonomonadetes	Chthonomonadales	Chthonomonadaceae	Chthonomonas	0	0.0228263	0	2.33703	0.589964
Bacteria	Armatimonadota	uncultured	uncultured	uncultured	uncultured	0	0.0747614	0	0.0119377	0.0216748
Bacteria	Armatimonadota	Armatimonadia	Armatimonadales	Armatimonadales	Armatimonadales	0	0.0102614	0	0.0257119	0.00899332
Bacteria	Armatimonadota	Fimbriimonadia	Fimbriimonadales	Fimbriimonadaceae	__	0	0.00335065	0	0	0.000837663
Bacteria	Bacillota	Bacilli	Paenibacillales	Paenibacillaceae	uncultured	0	0.026177	7.02584	0	1.763
Bacteria	Bacillota	Clostridia	Oscillospirales	Ruminococcaceae	Faecalibacterium	0.0106147	1.77668	0	0.0321399	0.454859
Bacteria	Bacillota	Clostridia	Lachnospirales	Lachnospiraceae	Blautia	0.0689955	0.708663	0.0771141	0.136824	0.247899
Bacteria	Bacillota	Clostridia	Oscillospirales	Ruminococcaceae	Subdoligranulum	0.0786452	0.72039	0.0479612	0.142334	0.247333
Bacteria	Bacillota	Bacilli	Lactobacillales	Leuconostocaceae	Weissella	0.190582	0.383021	0.099684	0.303951	0.24431
Bacteria	Bacillota	Clostridia	Lachnospirales	Lachnospiraceae	Roseburia	0	0.933785	0	0	0.233446
Bacteria	Bacillota	Bacilli	Paenibacillales	Paenibacillaceae	Paenibacillus	0	0.260723	0.494658	0	0.188845
Bacteria	Bacillota	Clostridia	Clostridiales	Clostridiaceae	Clostridium_sensu_stricto_1	0.401911	0.150151	0.0404379	0.114785	0.176821
Bacteria	Bacillota	Clostridia	Lachnospirales	Lachnospiraceae	[Eubacterium]_eligens_group	0	0.647095	0	0.0110194	0.164529
Bacteria	Bacillota	Clostridia	Lachnospirales	Lachnospiraceae	Anaerostipes	0.0294316	0.452547	0.049842	0.0734626	0.151321
Bacteria	Bacillota	Clostridia	Lachnospirales	Lachnospiraceae	Lachnospira	0	0.592228	0	0	0.148057
Bacteria	Bacillota	Bacilli	Lactobacillales	Enterococcaceae	Enterococcus	0.262955	0.103451	0.027272	0.14417	0.134462
Bacteria	Bacillota	Bacilli	Lactobacillales	Streptococcaceae	Streptococcus	0.215671	0.189312	0.0235104	0.071626	0.12503
Bacteria	Bacillota	Bacilli	Erysipelotrichales	Erysipelatoclostridiaceae	Erysipelotrichaceae_UCG-003	0.0226768	0.410455	0.0150466	0.0339764	0.120539
Bacteria	Bacillota	Clostridia	Lachnospirales	Lachnospiraceae	Dorea	0.0357039	0.288994	0.0244508	0.0798905	0.10726
Bacteria	Bacillota	Negativicutes	Veillonellales-Selenomonadales	Veillonellaceae	Dialister	0	0.389513	0	0	0.0973783
Bacteria	Bacillota	Bacilli	Bacillales		Bacillus	0	0.278104	0.0978032	0	0.0939768
Bacteria	Bacillota	Clostridia	Lachnospirales	Lachnospiraceae	Coprococcus	0.0260542	0.282292	0.00470208	0.042241	0.0888224
Bacteria	Bacillota	Clostridia	Monoglobales	Monoglobaceae	Monoglobus	0	0.345327	0	0	0.0863316
Bacteria	Bacillota	Clostridia	Lachnospirales	Lachnospiraceae	__	0	0.25088	0	0	0.06272
Bacteria	Bacillota	Clostridia	Lachnospirales	Lachnospiraceae	[Ruminococcus]_torques_group	0.0173695	0.194966	0.00752332	0.0275485	0.0618518
Bacteria	Bacillota	Clostridia	Lachnospirales	Lachnospiraceae	Lachnospiraceae_NK4A136_group	0	0.239572	0	0	0.0598929
Bacteria	Bacillota	Clostridia	Lachnospirales	Lachnospiraceae	Agathobacter	0	0.229938	0	0	0.0574846
Bacteria	Bacillota	Bacilli	Erysipelotrichales	Erysipelatoclostridiaceae	Catenibacterium	0.0463186	0.0735049	0.0103446	0.0670346	0.0493007
Bacteria	Bacillota	Bacilli	Lactobacillales	Lactobacillaceae	Lactobacillus	0.0588633	0.0852322	0.00658291	0.042241	0.0482298
Bacteria	Bacillota	Clostridia	Lachnospirales	Lachnospiraceae	Fusicatenibacter	0.015922	0.149313	0.00658291	0.0165291	0.0470869
Bacteria	Bacillota	Clostridia	Oscillospirales	[Eubacterium]_coprostanoligenes_group	[Eubacterium]_coprostanoligenes_group	0.00482486	0.180098	0	0.00275485	0.0469193
Bacteria	Bacillota	Clostridia	Oscillospirales	Ruminococcaceae	__	0.0424587	0.0580082	0.0169275	0.0587701	0.0440411
Bacteria	Bacillota	Clostridia	Oscillospirales	Butyricicoccaceae	Butyricicoccus	0	0.149942	0	0	0.0374854
Bacteria	Bacillota	Clostridia	Clostridia_UCG-014	Clostridia_UCG-014	Clostridia_UCG-014	0.0313616	0.0843945	0	0.0101011	0.0314643
Bacteria	Bacillota	Clostridia	Oscillospirales	Ruminococcaceae	CAG-352	0.00627231	0.0674319	0	0.0137742	0.0218696
Bacteria	Bacillota	Clostridia	Peptostreptococcales-Tissierellales	Peptostreptococcaceae	Paeniclostridium	0.0188169	0.0303653	0	0.0238753	0.0182644
Bacteria	Bacillota	Clostridia	Lachnospirales	Lachnospiraceae	Lachnospiraceae_ND3007_group	0	0.0661754	0	0.00275485	0.0172326
Bacteria	Bacillota	Bacilli	Staphylococcales	Staphylococcaceae	Staphylococcus	0.00916723	0.0324594	0	0.0220388	0.0159164
Bacteria	Bacillota	Clostridia	Peptostreptococcales-Tissierellales	Peptostreptococcaceae	Romboutsia	0	0.0418832	0	0.0183656	0.0150622
Bacteria	Bacillota	Clostridia	Lachnospirales	Lachnospiraceae	[Eubacterium]_hallii_group	0.0067548	0.0412549	0	0.0101011	0.0145277
Bacteria	Bacillota	Clostridia	Lachnospirales	Lachnospiraceae	Lachnospiraceae_UCG-004	0	0.0523539	0	0	0.0130885
Bacteria	Bacillota	Clostridia	Lachnospirales	Lachnospiraceae	[Ruminococcus]_gauvreauii_group	0.0101322	0.016125	0	0.0211205	0.0118444
Bacteria	Bacillota	Bacilli	Erysipelotrichales	Erysipelotrichaceae	Faecalitalea	0.0106147	0.0196851	0.00376166	0.0128559	0.0117293
Bacteria	Bacillota	Bacilli	Erysipelotrichales	Erysipelotrichaceae	Holdemanella	0.00771977	0.0125649	0.00470208	0.0192839	0.0110677
Bacteria	Bacillota	Clostridia	Lachnospirales	Lachnospiraceae	[Eubacterium]_ventriosum_group	0	0.0441867	0	0	0.0110467
Bacteria	Bacillota	Clostridia	Oscillospirales	Oscillospiraceae	UCG-003	0	0.0399984	0	0	0.0099996
Bacteria	Bacillota	Clostridia	Peptostreptococcales-Tissierellales	Peptostreptococcaceae	Paraclostridium	0.0101322	0.00984254	0	0.0101011	0.00751896
Bacteria	Bacillota	Bacilli	Alicyclobacillales	Alicyclobacillaceae	Tumebacillus	0	0.02869	0	0	0.00717249
Bacteria	Bacillota	Clostridia	Oscillospirales	Ruminococcaceae	Ruminococcus	0	0.0240828	0	0.00459141	0.00716856
Bacteria	Bacillota	Clostridia	Oscillospirales	Oscillospiraceae	UCG-002	0	0.0219887	0	0	0.00549716
Bacteria	Bacillota	Negativicutes	Acidaminococcales	Acidaminococcaceae	Phascolarctobacterium	0	0.00293182	0.00940415	0.00826454	0.00515013
Bacteria	Bacillota	Clostridia	Lachnospirales	Lachnospiraceae	Lachnospiraceae_FCS020_group	0	0.0198945	0	0	0.00497362
Bacteria	Bacillota	Bacilli	Bacillales	Planococcaceae	Lysinibacillus	0	0.0196851	0	0	0.00492127
Bacteria	Bacillota	Clostridia	Oscillospirales	Oscillospiraceae	NK4A214_group	0.00192994	0.0140309	0	0	0.0039902
Bacteria	Bacillota	Bacilli	Staphylococcales	Gemellaceae	Gemella	0	0.00523539	0.00470208	0.00550969	0.00386179
Bacteria	Bacillota	Negativicutes	Veillonellales-Selenomonadales	Veillonellaceae	Veillonella	0	0.0146591	0	0	0.00366478
Bacteria	Bacillota	Clostridia	Oscillospirales	Ruminococcaceae	uncultured	0	0.0140309	0	0	0.00350771
Bacteria	Bacillota	Clostridia	Clostridiales	Caloramatoraceae	Fonticella	0	0.0127744	0	0	0.00319359
Bacteria	Bacillota	Clostridia	Oscillospirales	Oscillospiraceae	UCG-005	0	0.0125649	0	0	0.00314124
Bacteria	Bacillota	Clostridia	Peptostreptococcales-Tissierellales	Peptostreptococcales-Tissierellales	Anaerococcus	0	0	0.011285	0	0.00282125
Bacteria	Bacillota	Clostridia	Oscillospirales	Ruminococcaceae	Incertae_Sedis	0	0.0102614	0	0	0.00256534
Bacteria	Bacillota	Bacilli	Erysipelotrichales	Erysipelotrichaceae	Turicibacter	0	0	0.00940415	0	0.00235104
Bacteria	Bacillota	Clostridia	Peptostreptococcales-Tissierellales	Peptostreptococcaceae	__	0	0	0.00940415	0	0.00235104
Bacteria	Bacillota	Clostridia	Clostridiales	Clostridiaceae	Clostridium_sensu_stricto_13	0.00916723	0	0	0	0.00229181
Bacteria	Bacillota	Clostridia	Oscillospirales	Oscillospiraceae	Oscillibacter	0	0.00900488	0	0	0.00225122
Bacteria	Bacillota	Clostridia	Oscillospirales	Oscillospiraceae	uncultured	0	0.00753897	0	0	0.00188474
Bacteria	Bacillota	Clostridia	Christensenellales	Christensenellaceae	Christensenellaceae_R-7_group	0	0.00628247	0	0	0.00157062
Bacteria	Bacillota	Bacilli	__	__	__	0	0.00565423	0	0	0.00141356
Bacteria	Bacillota	Bacilli	Bacillales	Planococcaceae	Solibacillus	0	0.00523539	0	0	0.00130885
Bacteria	Bacillota	Clostridia	Lachnospirales	Lachnospiraceae	Howardella	0	0	0	0.00459141	0.00114785
Bacteria	Bacillota	Bacilli	Bacillales		__	0	0.00439773	0	0	0.00109943
Bacteria	Bacillota	Bacilli	Bacillales		Paucisalibacillus	0	0.00418832	0	0	0.00104708
Bacteria	Bacillota	Bacilli	Bacillales	Planococcaceae	Chungangia	0	0.00356007	0	0	0.000890017
Bacteria	Bacillota	Clostridia	Lachnospirales	Lachnospiraceae	uncultured	0	0.00356007	0	0	0.000890017
Bacteria	Bacillota	Clostridia	Peptostreptococcales-Tissierellales	Anaerovoracaceae	Family_XIII_AD3011_group	0	0.00356007	0	0	0.000890017
Bacteria	Bacillota	Bacilli	Erysipelotrichales	Erysipelatoclostridiaceae	Erysipelatoclostridium	0	0.00335065	0	0	0.000837663
Bacteria	Bacillota	Bacilli	Paenibacillales	Paenibacillaceae	Ammoniphilus	0	0.00335065	0	0	0.000837663
Bacteria	Bacillota	Clostridia	Clostridiales	Clostridiaceae	Clostridium_sensu_stricto_8	0	0.00293182	0	0	0.000732955
Bacteria	Bacillota	Bacilli	Bacillales		Oceanobacillus	0	0.0027224	0	0	0.000680601
Bacteria	Bacillota	Clostridia	Thermincolales	Thermincolaceae	Thermincola	0	0.0027224	0	0	0.000680601
Bacteria	Bacillota	Bacilli	Bacillales		uncultured	0	0.00251299	0	0	0.000628247
Bacteria	Bacillota	Clostridia	Oscillospirales	Butyricicoccaceae	__	0	0.00251299	0	0	0.000628247
Bacteria	Bacillota	Clostridia	Peptostreptococcales-Tissierellales	Peptostreptococcaceae	Sporacetigenium	0	0.00251299	0	0	0.000628247
Bacteria	Bacillota	Bacilli	Erysipelotrichales	Erysipelotrichaceae	Merdibacter	0	0.00230357	0	0	0.000575893
Bacteria	Bacillota	Clostridia	Lachnospirales	Lachnospiraceae	Cellulosilyticum	0	0.00209416	0	0	0.000523539
Bacteria	Bacillota	Bacilli	Bacillales	Planococcaceae	Sporosarcina	0	0.00167533	0	0	0.000418832
Bacteria	Bacillota	Clostridia	Lachnospirales	Lachnospiraceae	Lachnospiraceae_UCG-010	0	0.00167533	0	0	0.000418832
Bacteria	Bacillota	Clostridia	Eubacteriales	Eubacteriaceae	Eubacterium	0	0.00125649	0	0	0.000314124
Bacteria	Bacillota	Clostridia	Oscillospirales	Ruminococcaceae	Candidatus_Soleaferrea	0	0.00104708	0	0	0.00026177
Bacteria	Bacillota	Bacilli	Lactobacillales	Leuconostocaceae	Leuconostoc	0.000964972	0	0	0	0.000241243
Bacteria	Bacillota	Bacilli	Erysipelotrichales	Erysipelotrichaceae	Solobacterium	0	0.000628247	0	0	0.000157062
Bacteria	Bacteroidota	Bacteroidia	Sphingobacteriales	Sphingobacteriaceae	Pedobacter	15.6335	0.800596	0.0188083	1.54455	4.49936
Bacteria	Bacteroidota	Bacteroidia	Bacteroidales	Prevotellaceae	Prevotella	0.00434237	8.33077	0	0.0284667	2.09089
Bacteria	Bacteroidota	Bacteroidia	Flavobacteriales	Flavobacteriaceae	Flavobacterium	0	0.169208	6.54341	0	1.67815
Bacteria	Bacteroidota	Bacteroidia	Flavobacteriales	Weeksellaceae	Chryseobacterium	3.03435	0	0.0178679	0	0.763055
Bacteria	Bacteroidota	Bacteroidia	Cytophagales	Spirosomaceae	Larkinella	0	0	2.73097	0	0.682741
Bacteria	Bacteroidota	Bacteroidia	Sphingobacteriales	Sphingobacteriaceae	uncultured	0	2.45414	0	0	0.613536
Bacteria	Bacteroidota	Bacteroidia	Cytophagales	Spirosomaceae	Spirosoma	1.86722	0	0.02257	0.0247936	0.478646
Bacteria	Bacteroidota	Bacteroidia	Cytophagales	Spirosomaceae	Dyadobacter	1.20235	0	0.552024	0.0817271	0.459026
Bacteria	Bacteroidota	Bacteroidia	Chitinophagales	Chitinophagaceae	uncultured	0.24848	0.034763	0.0639482	0.797987	0.286295
Bacteria	Bacteroidota	Bacteroidia	Cytophagales	Cytophagaceae	Sporocytophaga	0	0.703009	0.394974	0	0.274496
Bacteria	Bacteroidota	Bacteroidia	Sphingobacteriales	Sphingobacteriaceae	Mucilaginibacter	0.540384	0	0.192785	0	0.183292
Bacteria	Bacteroidota	Bacteroidia	Cytophagales	Microscillaceae	Ohtaekwangia	0	0.252765	0.0131658	0.356293	0.155556
Bacteria	Bacteroidota	Bacteroidia	Bacteroidales	Bacteroidaceae	Bacteroides	0.0632056	0.474536	0.0188083	0.0468324	0.150846
Bacteria	Bacteroidota	Bacteroidia	Chitinophagales	Chitinophagaceae	Flavitalea	0	0.300512	0.0705311	0.0275485	0.0996478
Bacteria	Bacteroidota	Kapabacteria	Kapabacteriales	Kapabacteriales	Kapabacteriales	0	0.356216	0	0	0.089054
Bacteria	Bacteroidota	Bacteroidia	Sphingobacteriales	NS11-12_marine_group	NS11-12_marine_group	0	0.240828	0	0	0.060207
Bacteria	Bacteroidota	Bacteroidia	Chitinophagales	Chitinophagaceae	Flavisolibacter	0	0.212138	0	0	0.0530345
Bacteria	Bacteroidota	Bacteroidia	Sphingobacteriales	env.OPS_17	env.OPS_17	0	0.209416	0	0	0.0523539
Bacteria	Bacteroidota	Bacteroidia	Cytophagales	Hymenobacteraceae	Hymenobacter	0.067548	0.0142403	0.102505	0	0.0460734
Bacteria	Bacteroidota	Bacteroidia	Bacteroidales	Tannerellaceae	Parabacteroides	0.00964972	0.122299	0	0.00459141	0.034135
Bacteria	Bacteroidota	Bacteroidia	Sphingobacteriales	Sphingobacteriaceae	Arcticibacter	0	0	0.124135	0	0.0310337
Bacteria	Bacteroidota	Bacteroidia	Cytophagales	Hymenobacteraceae	Adhaeribacter	0	0.0182192	0.0780545	0.0110194	0.0268233
Bacteria	Bacteroidota	Bacteroidia	Cytophagales	Microscillaceae	uncultured	0	0.106802	0	0	0.0267005
Bacteria	Bacteroidota	Bacteroidia	Chitinophagales	Saprospiraceae	uncultured	0	0.101985	0	0	0.0254964
Bacteria	Bacteroidota	Bacteroidia	Sphingobacteriales	KD3-93	KD3-93	0	0.10031	0	0	0.0250775
Bacteria	Bacteroidota	Rhodothermia	Rhodothermales	Rhodothermaceae	uncultured	0	0.0996819	0	0	0.0249205
Bacteria	Bacteroidota	Bacteroidia	Bacteroidales	Rikenellaceae	Alistipes	0	0.0961218	0	0	0.0240305
Bacteria	Bacteroidota	Bacteroidia	Cytophagales	Hymenobacteraceae	Nibribacter	0	0.0102614	0.0517228	0.0321399	0.023531
Bacteria	Bacteroidota	Bacteroidia	Cytophagales	__	__	0	0.0823004	0	0	0.0205751
Bacteria	Bacteroidota	Bacteroidia	Flavobacteriales	Crocinitomicaceae	Fluviicola	0	0.0722484	0	0	0.0180621
Bacteria	Bacteroidota	Bacteroidia	Sphingobacteriales	AKYH767	AKYH767	0	0.0680601	0	0	0.017015
Bacteria	Bacteroidota	Bacteroidia	Chitinophagales	Chitinophagaceae	Edaphobaculum	0	0.0577987	0	0	0.0144497
Bacteria	Bacteroidota	Bacteroidia	Chitinophagales	Chitinophagaceae	Cnuella	0.0439062	0	0.0103446	0	0.0135627
Bacteria	Bacteroidota	Bacteroidia	Cytophagales	Spirosomaceae	Nibrella	0	0.0536104	0	0	0.0134026
Bacteria	Bacteroidota	Bacteroidia	Chitinophagales	Chitinophagaceae	Ferruginibacter	0	0.0351818	0	0.0165291	0.0129277
Bacteria	Bacteroidota	Bacteroidia	Cytophagales	Cytophagaceae	Cytophaga	0	0.0498409	0	0	0.0124602
Bacteria	Bacteroidota	Bacteroidia	Cytophagales	Cytophagaceae	Rhodocytophaga	0	0	0	0.0459141	0.0114785
Bacteria	Bacteroidota	Bacteroidia	Cytophagales	Hymenobacteraceae	Pontibacter	0	0.0402078	0	0	0.010052
Bacteria	Bacteroidota	Bacteroidia	Chitinophagales	Chitinophagaceae	Terrimonas	0	0.00879546	0.02257	0	0.00784136
Bacteria	Bacteroidota	Bacteroidia	Bacteroidales	Prevotellaceae	Paraprevotella	0	0.0245016	0	0	0.00612541
Bacteria	Bacteroidota	Bacteroidia	Chitinophagales	Chitinophagaceae	__	0	0.0234546	0	0	0.00586364
Bacteria	Bacteroidota	Bacteroidia	Bacteroidales	Marinifilaceae	Odoribacter	0	0.0226169	0	0	0.00565423
Bacteria	Bacteroidota	Bacteroidia	Chitinophagales	Chitinophagaceae	Segetibacter	0	0.018638	0	0	0.0046595
Bacteria	Bacteroidota	Bacteroidia	Chitinophagales	Chitinophagaceae	Puia	0	0.0182192	0	0	0.00455479
Bacteria	Bacteroidota	Bacteroidia	Cytophagales	uncultured	uncultured	0	0	0.0169275	0	0.00423187
Bacteria	Bacteroidota	Bacteroidia	Chitinophagales	uncultured	uncultured	0	0.0167533	0	0	0.00418832
Bacteria	Bacteroidota	Bacteroidia	Cytophagales	Amoebophilaceae	Candidatus_Amoebophilus	0	0	0	0.0128559	0.00321399
Bacteria	Bacteroidota	Bacteroidia	Sphingobacteriales	LiUU-11-161	LiUU-11-161	0	0.0123555	0	0	0.00308888
Bacteria	Bacteroidota	Bacteroidia	Chitinophagales	37-13	37-13	0	0.0121461	0	0	0.00303653
Bacteria	Bacteroidota	Bacteroidia	Cytophagales	Cyclobacteriaceae	uncultured	0	0.0108896	0	0	0.0027224
Bacteria	Bacteroidota	Bacteroidia	Sphingobacteriales	Sphingobacteriaceae	Sphingobacterium	0.00627231	0.0027224	0	0	0.00224868
Bacteria	Bacteroidota	Bacteroidia	Cytophagales	Spirosomaceae	uncultured	0	0.00732955	0	0	0.00183239
Bacteria	Bacteroidota	Bacteroidia	Sphingobacteriales	__	__	0	0.00691072	0	0	0.00172768
Bacteria	Bacteroidota	Bacteroidia	Bacteroidales	Barnesiellaceae	Barnesiella	0	0.0067013	0	0	0.00167533
Bacteria	Bacteroidota	Bacteroidia	Bacteroidales	Barnesiellaceae	uncultured	0	0.00481656	0	0	0.00120414
Bacteria	Bacteroidota	Bacteroidia	Cytophagales	Hymenobacteraceae	Rufibacter	0	0.00460715	0	0	0.00115179
Bacteria	Bacteroidota	Bacteroidia	Bacteroidales	Barnesiellaceae	Coprobacter	0	0.00335065	0	0	0.000837663
Bacteria	Bacteroidota	Bacteroidia	Chitinophagales	Chitinophagaceae	Flaviaesturariibacter	0	0.00293182	0	0	0.000732955
Bacteria	Bacteroidota	Bacteroidia	Sphingobacteriales	Sphingobacteriaceae	__	0	0.00293182	0	0	0.000732955
Bacteria	Bacteroidota	Bacteroidia	Bacteroidales	Marinifilaceae	Butyricimonas	0	0.00251299	0	0	0.000628247
Bacteria	Bacteroidota	Rhodothermia	Rhodothermales	Rhodothermaceae	Rhodothermaceae	0	0.00251299	0	0	0.000628247
Bacteria	Bdellovibrionota	Oligoflexia	0319-6G20	0319-6G20	0319-6G20	0	0.180516	0	0	0.0451291
Bacteria	Bdellovibrionota	Bdellovibrionia	Bdellovibrionales	Bdellovibrionaceae	Bdellovibrio	0	0.15413	0.0263316	0	0.0451154
Bacteria	Bdellovibrionota	Oligoflexia	Oligoflexales	uncultured	uncultured	0	0.124184	0	0	0.0310459
Bacteria	Bdellovibrionota	Bdellovibrionia	Bacteriovoracales	Bacteriovoracaceae	Peredibacter	0	0.0221981	0.0893395	0	0.0278844
Bacteria	Bdellovibrionota	Bdellovibrionia	Bdellovibrionales	Bdellovibrionaceae	OM27_clade	0	0.0642906	0	0	0.0160727
Bacteria	Bdellovibrionota	Oligoflexia	Oligoflexales	Oligoflexales	Oligoflexus	0	0.00146591	0.0169275	0	0.00459835
Bacteria	Bdellovibrionota	__	__	__	__	0	0.00984254	0	0	0.00246064
Bacteria	Bdellovibrionota	Bdellovibrionia	Bacteriovoracales	Bacteriovoracaceae	Bacteriovorax	0	0.00314124	0	0	0.000785309
Bacteria	Chloroflexi	Anaerolineae	Caldilineales	Caldilineaceae	uncultured	0	0.255278	0	0	0.0638195
Bacteria	Chloroflexi	Chloroflexia	Thermomicrobiales	JG30-KF-CM45	JG30-KF-CM45	0	0.0230357	0.0789949	0	0.0255077
Bacteria	Chloroflexi	__	__	__	__	0	0.0994725	0	0	0.0248681
Bacteria	Chloroflexi	Dehalococcoidia	S085	S085	S085	0	0.0977972	0	0	0.0244493
Bacteria	Chloroflexi	OLB14	OLB14	OLB14	OLB14	0	0.0808345	0	0	0.0202086
Bacteria	Chloroflexi	KD4-96	KD4-96	KD4-96	KD4-96	0	0.0601023	0	0	0.0150256
Bacteria	Chloroflexi	Anaerolineae	SBR1031	A4b	A4b	0	0.0391607	0	0	0.00979019
Bacteria	Chloroflexi	TK10	TK10	TK10	TK10	0	0.0184286	0	0	0.00460715
Bacteria	Chloroflexi	JG30-KF-CM66	JG30-KF-CM66	JG30-KF-CM66	JG30-KF-CM66	0	0.0129838	0	0	0.00324594
Bacteria	Chloroflexi	Anaerolineae	RBG-13-54-9	RBG-13-54-9	RBG-13-54-9	0	0.0123555	0	0	0.00308888
Bacteria	Chloroflexi	Anaerolineae	Anaerolineales	Anaerolineaceae	UTCFX1	0	0.00356007	0	0	0.000890017
Bacteria	Chloroflexi	Gitt-GS-136	Gitt-GS-136	Gitt-GS-136	Gitt-GS-136	0	0.00335065	0	0	0.000837663
Bacteria	Chloroflexi	Dehalococcoidia	SAR202_clade	SAR202_clade	SAR202_clade	0	0.00251299	0	0	0.000628247
Bacteria	Chloroflexi	Ktedonobacteria	C0119	C0119	C0119	0	0.00209416	0	0	0.000523539
Bacteria	Chthoniobacter	Vampirivibrionia	Obscuribacterales	Obscuribacteraceae	Obscuribacteraceae	0	0.478515	0	0	0.119629
Bacteria	Chthoniobacter	Sericytochromatia	Sericytochromatia	Sericytochromatia	Sericytochromatia	0	0.0594741	0	0	0.0148685
Bacteria	Chthoniobacter	Cyanobacteriia	Chloroplast	Chloroplast	Chloroplast	0.00482486	0.023664	0.00470208	0	0.00829773
Bacteria	Chthoniobacter	Vampirivibrionia	Vampirovibrionales	Vampirovibrionales	Vampirovibrionales	0	0.0115179	0	0	0.00287947
Bacteria	Chthoniobacter	Vampirivibrionia	Vampirovibrionales	Vampirovibrionaceae	Vampirovibrio	0	0.00921429	0	0	0.00230357
Bacteria	Dependentiae	Babeliae	Babeliales	__	__	0	0.00649189	0	0	0.00162297
Bacteria	Desulfobacterota	uncultured	uncultured	uncultured	uncultured	0	0.00544481	0	0	0.0013612
Bacteria	Desulfobacterota	Desulfovibrionia	Desulfovibrionales	Desulfovibrionaceae	Bilophila	0	0.00418832	0	0	0.00104708
Bacteria	Desulfobacterota	Desulfovibrionia	Desulfovibrionales	Desulfovibrionaceae	uncultured	0	0.00314124	0	0	0.000785309
Bacteria	Desulfobacterota	Desulfuromonadia	Geobacterales	Geobacteraceae	__	0	0.00230357	0	0	0.000575893
Bacteria	Elusimicrobiota	Elusimicrobia	Lineage_IV	Lineage_IV	Lineage_IV	0	0.0356007	0	0	0.00890017
Bacteria	Elusimicrobiota	Lineage_IIc	Lineage_IIc	Lineage_IIc	Lineage_IIc	0	0.00209416	0	0	0.000523539
Bacteria	Fibrobacterota	Fibrobacteria	Fibrobacterales	Fibrobacteraceae	possible_genus_04	0	0.00879546	0	0	0.00219887
Bacteria	Fibrobacterota	Fibrobacteria	Fibrobacterales	Fibrobacteraceae	uncultured	0	0.00314124	0	0	0.000785309
Bacteria	Gemmatimonadota	Gemmatimonadetes	Gemmatimonadales	Gemmatimonadaceae	uncultured	0	1.84537	0	0	0.461343
Bacteria	Gemmatimonadota	Gemmatimonadetes	Gemmatimonadales	Gemmatimonadaceae	Gemmatimonas	0	0.0496315	0	0.0826454	0.0330692
Bacteria	Gemmatimonadota	Gemmatimonadetes	Gemmatimonadales	Gemmatimonadaceae	__	0	0.0232451	0.0564249	0.0275485	0.0268046
Bacteria	Gemmatimonadota	S0134_terrestrial_group	S0134_terrestrial_group	S0134_terrestrial_group	S0134_terrestrial_group	0	0.0412549	0	0	0.0103137
Bacteria	Gemmatimonadota	Longimicrobia	Longimicrobiales	Longimicrobiaceae	Longimicrobiaceae	0	0.0167533	0	0	0.00418832
Bacteria	Gemmatimonadota	Gemmatimonadetes	Gemmatimonadales	Gemmatimonadaceae	Roseisolibacter	0	0.00565423	0	0	0.00141356
Bacteria	Hydrogenedentes	Hydrogenedentia	Hydrogenedentiales	Hydrogenedensaceae	Hydrogenedensaceae	0	0.499457	0	0	0.124864
Bacteria	Myxococcota	Polyangia	Polyangiales	Sandaracinaceae	uncultured	0	0.0201039	0	0.505055	0.13129
Bacteria	Myxococcota	Polyangia	Haliangiales	Haliangiaceae	Haliangium	0	0.173187	0	0.249773	0.10574
Bacteria	Myxococcota	Polyangia	Polyangiales	BIrii41	BIrii41	0	0.0293182	0	0.166209	0.0488818
Bacteria	Myxococcota	Polyangia	Polyangiales	Polyangiaceae	Pajaroellobacter	0	0.00460715	0.0310337	0.104684	0.0350813
Bacteria	Myxococcota	Polyangia	Blfdi19	Blfdi19	Blfdi19	0	0.0295276	0.0648887	0	0.0236041
Bacteria	Myxococcota	Polyangia	Polyangiales	Polyangiaceae	Aetherobacter	0	0	0.0620674	0	0.0155169
Bacteria	Myxococcota	bacteriap25	bacteriap25	bacteriap25	bacteriap25	0	0.0301559	0	0	0.00753897
Bacteria	Myxococcota	Myxococcia	Myxococcales	Myxococcaceae	__	0	0.0242922	0	0	0.00607306
Bacteria	Myxococcota	Polyangia	FFCH16767	FFCH16767	FFCH16767	0	0.0150779	0	0	0.00376948
Bacteria	Myxococcota	Myxococcia	Myxococcales	Myxococcaceae	P3OB-42	0	0.0102614	0	0	0.00256534
Bacteria	Myxococcota	Myxococcia	Myxococcales	Anaeromyxobacteraceae	Anaeromyxobacter	0	0.010052	0	0	0.00251299
Bacteria	Myxococcota	Myxococcia	Myxococcales	Myxococcaceae	uncultured	0	0.00418832	0	0	0.00104708
Bacteria	Myxococcota	Polyangia	Polyangiales	Polyangiaceae	Minicystis	0	0.00356007	0	0	0.000890017
Bacteria	Myxococcota	Polyangia	Nannocystales	Nannocystaceae	Nannocystaceae	0	0.00335065	0	0	0.000837663
Bacteria	Myxococcota	Myxococcia	Myxococcales	27F-1492R	27F-1492R	0	0.00230357	0	0	0.000575893
Bacteria	Patescibacteria	Saccharimonadia	Saccharimonadales	LWQ8	LWQ8	0	5.46408	0	0	1.36602
Bacteria	Patescibacteria	Parcubacteria	Candidatus_Nomurabacteria	Candidatus_Nomurabacteria	Candidatus_Nomurabacteria	0	1.8615	0	0	0.465374
Bacteria	Patescibacteria	Parcubacteria	Candidatus_Azambacteria	Candidatus_Azambacteria	Candidatus_Azambacteria	0	1.68014	0	0	0.420036
Bacteria	Patescibacteria	Parcubacteria	Candidatus_Kaiserbacteria	Candidatus_Kaiserbacteria	Candidatus_Kaiserbacteria	0	1.50654	0	0	0.376634
Bacteria	Patescibacteria	Saccharimonadia	Saccharimonadales	Saccharimonadales	Saccharimonadales	0	1.09064	0	0	0.272659
Bacteria	Patescibacteria	Parcubacteria	Parcubacteria	Parcubacteria	Parcubacteria	0	0.795361	0	0	0.19884
Bacteria	Patescibacteria	Parcubacteria	Candidatus_Adlerbacteria	Candidatus_Adlerbacteria	Candidatus_Adlerbacteria	0	0.746777	0	0	0.186694
Bacteria	Patescibacteria	WWE3	WWE3	WWE3	WWE3	0	0.530241	0	0	0.13256
Bacteria	Patescibacteria	Berkelbacteria	Berkelbacteria	Berkelbacteria	Berkelbacteria	0	0.524586	0	0	0.131147
Bacteria	Patescibacteria	Microgenomatia	Candidatus_Woesebacteria	Candidatus_Woesebacteria	Candidatus_Woesebacteria	0	0.396215	0	0	0.0990537
Bacteria	Patescibacteria	Microgenomatia	Candidatus_Pacebacteria	Candidatus_Pacebacteria	Candidatus_Pacebacteria	0	0.37988	0	0	0.09497
Bacteria	Patescibacteria	Microgenomatia	Candidatus_Levybacteria	Candidatus_Levybacteria	Candidatus_Levybacteria	0	0.332971	0	0	0.0832428
Bacteria	Patescibacteria	Microgenomatia	Candidatus_Amesbacteria	Candidatus_Amesbacteria	Candidatus_Amesbacteria	0	0.300721	0	0	0.0751803
Bacteria	Patescibacteria	Parcubacteria	Candidatus_Moranbacteria	Candidatus_Moranbacteria	Candidatus_Moranbacteria	0	0.276219	0	0	0.0690548
Bacteria	Patescibacteria	ABY1	Candidatus_Magasanikbacteria	Candidatus_Magasanikbacteria	Candidatus_Magasanikbacteria	0	0.248576	0	0	0.0621441
Bacteria	Patescibacteria	Gracilibacteria	Candidatus_Peribacteria	Candidatus_Peribacteria	Candidatus_Peribacteria	0	0.180307	0	0	0.0450767
Bacteria	Patescibacteria	Parcubacteria	__	__	__	0	0.167742	0	0	0.0419355
Bacteria	Patescibacteria	__	__	__	__	0	0.131094	0	0	0.0327736
Bacteria	Patescibacteria	Saccharimonadia	Saccharimonadales	__	__	0	0.101776	0	0	0.025444
Bacteria	Patescibacteria	Parcubacteria	Candidatus_Zambryskibacteria	Candidatus_Zambryskibacteria	Candidatus_Zambryskibacteria	0	0.0391607	0	0	0.00979019
Bacteria	Patescibacteria	Dojkabacteria	Dojkabacteria	Dojkabacteria	Dojkabacteria	0	0.0242922	0	0	0.00607306
Bacteria	Patescibacteria	Saccharimonadia	Saccharimonadales	WWH38	WWH38	0	0.0209416	0	0	0.00523539
Bacteria	Patescibacteria	Parcubacteria	Candidatus_Vogelbacteria	Candidatus_Vogelbacteria	Candidatus_Vogelbacteria	0	0.0180098	0	0	0.00450244
Bacteria	Patescibacteria	ABY1	__	__	__	0	0.0127744	0	0	0.00319359
Bacteria	Patescibacteria	ABY1	Candidatus_Uhrbacteria	Candidatus_Uhrbacteria	Candidatus_Uhrbacteria	0	0.0115179	0	0	0.00287947
Bacteria	Patescibacteria	Microgenomatia	Candidatus_Daviesbacteria	Candidatus_Daviesbacteria	Candidatus_Daviesbacteria	0	0.00774838	0	0	0.0019371
Bacteria	Patescibacteria	Saccharimonadia	Saccharimonadales	Saccharimonadaceae	TM7a	0	0.00649189	0	0	0.00162297
Bacteria	Patescibacteria	Microgenomatia	Candidatus_Chisholmbacteria	Candidatus_Chisholmbacteria	Candidatus_Chisholmbacteria	0	0.00586364	0	0	0.00146591
Bacteria	Patescibacteria	Saccharimonadia	Saccharimonadales	S32	TM7	0	0.00376948	0	0	0.000942371
Bacteria	Patescibacteria	uncultured	uncultured	uncultured	uncultured	0	0.00251299	0	0	0.000628247
Bacteria	Planctomycetota	Planctomycetes	Pirellulales	Pirellulaceae	Rhodopirellula	0	0.00251299	0.00282125	4.6309	1.15906
Bacteria	Planctomycetota	Phycisphaerae	Tepidisphaerales	WD2101_soil_group	WD2101_soil_group	0	0.123974	2.04634	0.500464	0.667695
Bacteria	Planctomycetota	Planctomycetes	Planctomycetales	uncultured	uncultured	0	2.17457	0.176798	0	0.587843
Bacteria	Planctomycetota	Planctomycetes	Gemmatales	Gemmataceae	Gemmata	0	0.0728767	1.26298	0.354457	0.422578
Bacteria	Planctomycetota	Planctomycetes	Pirellulales	Pirellulaceae	Pirellula	0	0.688768	0.772081	0	0.365212
Bacteria	Planctomycetota	Planctomycetes	Planctomycetales	Rubinisphaeraceae	SH-PL14	0	0.0984254	1.15389	0	0.313079
Bacteria	Planctomycetota	Planctomycetes	Pirellulales	Pirellulaceae	uncultured	0	0.715992	0.179619	0	0.223903
Bacteria	Planctomycetota	Planctomycetes	Planctomycetales	Schlesneriaceae	Planctopirus	0	0.325223	0	0	0.0813057
Bacteria	Planctomycetota	vadinHA49	vadinHA49	vadinHA49	vadinHA49	0	0.13612	0.157049	0	0.0732924
Bacteria	Planctomycetota	Planctomycetes	Gemmatales	Gemmataceae	uncultured	0	0.238315	0.0310337	0	0.0673372
Bacteria	Planctomycetota	Phycisphaerae	Tepidisphaerales	Tepidisphaeraceae	Tepidisphaeraceae	0	0	0.140122	0.0734626	0.0533961
Bacteria	Planctomycetota	Planctomycetes	Pirellulales	Pirellulaceae	Pir4_lineage	0	0.172559	0.0235104	0	0.0490172
Bacteria	Planctomycetota	Phycisphaerae	Phycisphaerales	Phycisphaeraceae	SM1A02	0	0.126068	0.011285	0.0257119	0.0407663
Bacteria	Planctomycetota	Planctomycetes	Isosphaerales	Isosphaeraceae	uncultured	0	0	0.0291529	0.0973379	0.0316227
Bacteria	Planctomycetota	Phycisphaerae	Tepidisphaerales	Tepidisphaeraceae	Tepidisphaera	0	0.00753897	0.0855778	0	0.0232792
Bacteria	Planctomycetota	Planctomycetes	Planctomycetales	Rubinisphaeraceae	uncultured	0	0.0850228	0	0	0.0212557
Bacteria	Planctomycetota	Planctomycetes	Gemmatales	Gemmataceae	Telmatocola	0	0.077065	0	0	0.0192662
Bacteria	Planctomycetota	Planctomycetes	Isosphaerales	Isosphaeraceae	Tundrisphaera	0.0448712	0	0	0.0238753	0.0171866
Bacteria	Planctomycetota	Planctomycetes	Isosphaerales	Isosphaeraceae	Singulisphaera	0	0	0.0573653	0	0.0143413
Bacteria	Planctomycetota	Planctomycetes	Planctomycetales	Gimesiaceae	uncultured	0	0.0567517	0	0	0.0141879
Bacteria	Planctomycetota	Planctomycetes	Gemmatales	Gemmataceae	Fimbriiglobus	0	0.0265958	0	0.0211205	0.0119291
Bacteria	Planctomycetota	Planctomycetes	Gemmatales	Gemmataceae	Zavarzinella	0	0.0437679	0	0	0.010942
Bacteria	Planctomycetota	Planctomycetes	Planctomycetales	Schlesneriaceae	Schlesneria	0	0.0337159	0	0	0.00842898
Bacteria	Planctomycetota	Planctomycetes	Isosphaerales	Isosphaeraceae	__	0	0	0	0.0284667	0.00711669
Bacteria	Planctomycetota	OM190	OM190	OM190	OM190	0	0.00984254	0	0	0.00246064
Bacteria	Planctomycetota	Pla4_lineage	Pla4_lineage	Pla4_lineage	Pla4_lineage	0	0.00900488	0	0	0.00225122
Bacteria	Planctomycetota	Phycisphaerae	Phycisphaerales	Phycisphaeraceae	uncultured	0	0.0079578	0	0	0.00198945
Bacteria	Planctomycetota	Planctomycetes	Gemmatales	Gemmataceae	__	0	0.00565423	0	0	0.00141356
Bacteria	Planctomycetota	BD7-11	BD7-11	BD7-11	BD7-11	0	0.00209416	0	0	0.000523539
Bacteria	Pseudomonadota	Alphaproteobacteria	Sphingomonadales	Sphingomonadaceae	Sphingomonas	6.42671	1.50193	0.397796	42.5146	12.7103
Bacteria	Pseudomonadota	Alphaproteobacteria	Rhizobiales	Xanthobacteraceae	Rhodopseudomonas	15.1452	0.00356007	10.9765	0.671264	6.69914
Bacteria	Pseudomonadota	Gammaproteobacteria	Pseudomonadales	Pseudomonadaceae	Pseudomonas	6.31815	0.0370666	10.4377	1.67954	4.61811
Bacteria	Pseudomonadota	Gammaproteobacteria	Burkholderiales	Comamonadaceae	Variovorax	11.557	0.00481656	0	0.138661	2.92511
Bacteria	Pseudomonadota	Alphaproteobacteria	Caulobacterales	Caulobacteraceae	Brevundimonas	0.17659	0.905304	7.6042	2.90636	2.89811
Bacteria	Pseudomonadota	Alphaproteobacteria	Rhizobiales	Rhizobiaceae	Ochrobactrum	10.4733	0	0	0	2.61833
Bacteria	Pseudomonadota	Alphaproteobacteria	Rhizobiales	Beijerinckiaceae	Methylobacterium-Methylorubrum	5.99585	0.0163344	1.41062	2.64833	2.51778
Bacteria	Pseudomonadota	Alphaproteobacteria	Sphingomonadales	Sphingomonadaceae	Sphingoaurantiacus	0	0.090677	9.23394	0	2.33115
Bacteria	Pseudomonadota	Alphaproteobacteria	Rhizobiales	Devosiaceae	Devosia	3.29007	0.620918	0.222878	3.28929	1.85579
Bacteria	Pseudomonadota	Alphaproteobacteria	Reyranellales	Reyranellaceae	Reyranella	0.0323265	2.43404	4.05225	0.887979	1.85165
Bacteria	Pseudomonadota	Gammaproteobacteria	Diplorickettsiales	Diplorickettsiaceae	uncultured	0.0265367	4.8574	0	2.14327	1.7568
Bacteria	Pseudomonadota	Alphaproteobacteria	Rhizobiales	Xanthobacteraceae	__	1.14011	4.09513	0.242627	0.605148	1.52075
Bacteria	Pseudomonadota	Alphaproteobacteria	Rhizobiales	Rhizobiaceae	Allorhizobium-Neorhizobium-Pararhizobium-Rhizobium	0	0.135283	0.809698	4.89261	1.4594
Bacteria	Pseudomonadota	Alphaproteobacteria	Rhizobiales	Xanthobacteraceae	uncultured	0	0.0649189	0.670516	4.66487	1.35008
Bacteria	Pseudomonadota	Gammaproteobacteria	Burkholderiales	Burkholderiaceae	Limnobacter	0	0.194757	4.95693	0	1.28792
Bacteria	Pseudomonadota	Gammaproteobacteria	Pseudomonadales	Moraxellaceae	Acinetobacter	5.13027	0.00209416	0	0	1.28309
Bacteria	Pseudomonadota	Alphaproteobacteria	Rhizobiales	Rhizobiaceae	Mesorhizobium	0	0.0557046	4.25162	0.0156108	1.08073
Bacteria	Pseudomonadota	Gammaproteobacteria	Burkholderiales	Comamonadaceae	Aquabacterium	0	0.221562	3.54254	0	0.941027
Bacteria	Pseudomonadota	Alphaproteobacteria	Holosporales	Holosporaceae	uncultured	0	3.3561	0.266138	0	0.905559
Bacteria	Pseudomonadota	Gammaproteobacteria	Burkholderiales	Oxalobacteraceae	Massilia	0.0197819	0.449825	2.33599	0.627187	0.858196
Bacteria	Pseudomonadota	Alphaproteobacteria	Caulobacterales	Caulobacteraceae	Phenylobacterium	0	0.926665	1.80748	0.239672	0.743454
Bacteria	Pseudomonadota	Alphaproteobacteria	Paracaedibacterales	Paracaedibacteraceae	Candidatus_Paracaedibacter	0	0.0986348	0	2.49956	0.64955
Bacteria	Pseudomonadota	Gammaproteobacteria	Burkholderiales	Comamonadaceae	__	1.57049	0.349305	0.177738	0.269975	0.591878
Bacteria	Pseudomonadota	Gammaproteobacteria	Burkholderiales	Oxalobacteraceae	__	0	0.537151	1.47457	0.14417	0.538973
Bacteria	Pseudomonadota	Gammaproteobacteria	Burkholderiales	Oxalobacteraceae	Noviherbaspirillum	0.0998746	0.169417	0.027272	1.73372	0.50757
Bacteria	Pseudomonadota	Gammaproteobacteria	Pseudomonadales	Moraxellaceae	Perlucidibaca	0	0	1.8545	0	0.463625
Bacteria	Pseudomonadota	Alphaproteobacteria	Rhizobiales	Xanthobacteraceae	Bradyrhizobium	0.656663	0.0416737	0.173036	0.918282	0.447414
Bacteria	Pseudomonadota	Gammaproteobacteria	Enterobacterales	Enterobacteriaceae	Escherichia-Shigella	0.686095	0.41925	0.123194	0.455468	0.421002
Bacteria	Pseudomonadota	Gammaproteobacteria	Gammaproteobacteria_Incertae_Sedis	Unknown_Family	Candidatus_Ovatusbacter	0	1.39157	0.0141062	0	0.351418
Bacteria	Pseudomonadota	Gammaproteobacteria	Coxiellales	Coxiellaceae	Coxiella	0	1.27073	0	0	0.317684
Bacteria	Pseudomonadota	Alphaproteobacteria	Rhizobiales	Beijerinckiaceae	Bosea	0.758468	0.0590552	0	0.383842	0.300341
Bacteria	Pseudomonadota	Alphaproteobacteria	Caulobacterales	Hyphomonadaceae	Hirschia	0	0.011099	0.0921607	1.0248	0.282016
Bacteria	Pseudomonadota	Alphaproteobacteria	Rickettsiales	AB1	AB1	0.298659	0.748242	0	0	0.261725
Bacteria	Pseudomonadota	Alphaproteobacteria	Reyranellales	Reyranellaceae	uncultured	0	1.02509	0	0	0.256273
Bacteria	Pseudomonadota	Alphaproteobacteria	Caulobacterales	Caulobacteraceae	Caulobacter	0	0.713061	0.182441	0.0596883	0.238797
Bacteria	Pseudomonadota	Alphaproteobacteria	Sphingomonadales	Sphingomonadaceae	Sphingopyxis	0.51819	0	0	0.431593	0.237446
Bacteria	Pseudomonadota	Alphaproteobacteria	Sphingomonadales	Sphingomonadaceae	__	0.193477	0.44103	0.173977	0.0854002	0.223471
Bacteria	Pseudomonadota	Alphaproteobacteria	Rickettsiales	Rickettsiaceae	uncultured	0.735308	0.0607306	0	0	0.19901
Bacteria	Pseudomonadota	Alphaproteobacteria	Rhizobiales	Rhizobiaceae	__	0	0.103451	0.527573	0.128559	0.189896
Bacteria	Pseudomonadota	Gammaproteobacteria	Burkholderiales	Comamonadaceae	Rhizobacter	0	0.037276	0	0.569335	0.151653
Bacteria	Pseudomonadota	Alphaproteobacteria	Rhizobiales	Beijerinckiaceae	alphaI_cluster	0	0.00251299	0.0141062	0.516993	0.133403
Bacteria	Pseudomonadota	Gammaproteobacteria	__	__	__	0	0.478934	0.0470208	0	0.131489
Bacteria	Pseudomonadota	Gammaproteobacteria	Enterobacterales	Enterobacteriaceae	__	0.416868	0.0490033	0.0150466	0.0312216	0.128035
Bacteria	Pseudomonadota	Alphaproteobacteria	Rhizobiales	Xanthobacteraceae	Tardiphaga	0.345942	0	0.072412	0.0183656	0.10918
Bacteria	Pseudomonadota	Alphaproteobacteria	Rhizobiales	Rhizobiales_Incertae_Sedis	__	0	0	0	0.39027	0.0975675
Bacteria	Pseudomonadota	Alphaproteobacteria	Sphingomonadales	Sphingomonadaceae	Novosphingobium	0.293351	0.0293182	0.0282125	0.0339764	0.0962146
Bacteria	Pseudomonadota	Alphaproteobacteria	uncultured	uncultured	uncultured	0	0.383231	0	0	0.0958077
Bacteria	Pseudomonadota	Gammaproteobacteria	Burkholderiales	Nitrosomonadaceae	MND1	0	0.382812	0	0	0.095703
Bacteria	Pseudomonadota	Gammaproteobacteria	Xanthomonadales	Xanthomonadaceae	Stenotrophomonas	0.145228	0	0.0103446	0.221306	0.0942197
Bacteria	Pseudomonadota	Alphaproteobacteria	Rhizobiales	Rhizobiaceae	Pseudorhizobium	0	0	0	0.35262	0.0881551
Bacteria	Pseudomonadota	Alphaproteobacteria	Paracaedibacterales	Paracaedibacteraceae	Candidatus_Finniella	0	0.334856	0	0	0.0837139
Bacteria	Pseudomonadota	Alphaproteobacteria	Rhizobiales	Rhizobiaceae	Phyllobacterium	0.18431	0.045862	0	0.104684	0.0837139
Bacteria	Pseudomonadota	Gammaproteobacteria	Burkholderiales	A21b	A21b	0	0.332762	0	0	0.0831904
Bacteria	Pseudomonadota	Alphaproteobacteria	Rhizobiales	Rhizobiales_Incertae_Sedis	uncultured	0	0.328154	0	0	0.0820386
Bacteria	Pseudomonadota	Gammaproteobacteria	Burkholderiales	Comamonadaceae	Xylophilus	0.32809	0	0	0	0.0820226
Bacteria	Pseudomonadota	Gammaproteobacteria	Gammaproteobacteria_Incertae_Sedis	Unknown_Family	__	0	0	0.320682	0	0.0801704
Bacteria	Pseudomonadota	Alphaproteobacteria	__	__	__	0	0.257163	0	0.042241	0.0748509
Bacteria	Pseudomonadota	Gammaproteobacteria	Burkholderiales	TRA3-20	TRA3-20	0	0.154968	0.143884	0	0.0747128
Bacteria	Pseudomonadota	Alphaproteobacteria	Rhizobiales	Beijerinckiaceae	Microvirga	0	0.122089	0.0931011	0.0348947	0.0625213
Bacteria	Pseudomonadota	Gammaproteobacteria	Burkholderiales	Sutterellaceae	Parasutterella	0	0.226797	0	0	0.0566993
Bacteria	Pseudomonadota	Gammaproteobacteria	Enterobacterales	Enterobacteriaceae	Klebsiella	0.0656181	0.0789497	0.0197487	0.0449958	0.0523281
Bacteria	Pseudomonadota	Gammaproteobacteria	Burkholderiales	Oxalobacteraceae	Janthinobacterium	0	0	0.189964	0	0.047491
Bacteria	Pseudomonadota	Gammaproteobacteria	Enterobacterales	Yersiniaceae	Serratia	0.185757	0	0	0	0.0464393
Bacteria	Pseudomonadota	Alphaproteobacteria	Acetobacterales	Acetobacteraceae	Roseomonas	0.110972	0.00921429	0.0159871	0.048669	0.0462105
Bacteria	Pseudomonadota	Alphaproteobacteria	Rhizobiales	Xanthobacteraceae	Pseudorhodoplanes	0	0	0.165513	0.0156108	0.045281
Bacteria	Pseudomonadota	Alphaproteobacteria	Rhizobiales	Rhizobiaceae	Aureimonas	0	0.00712014	0.0987436	0.0633615	0.0423063
Bacteria	Pseudomonadota	Gammaproteobacteria	Diplorickettsiales	Diplorickettsiaceae	Aquicella	0	0.157062	0	0	0.0392655
Bacteria	Pseudomonadota	Alphaproteobacteria	Rhizobiales	Devosiaceae	__	0	0.155177	0	0	0.0387943
Bacteria	Pseudomonadota	Gammaproteobacteria	Legionellales	Legionellaceae	Legionella	0	0.148266	0	0	0.0370666
Bacteria	Pseudomonadota	Gammaproteobacteria	Pseudomonadales	Moraxellaceae	__	0	0.147638	0	0	0.0369095
Bacteria	Pseudomonadota	Alphaproteobacteria	Rhizobiales	Beijerinckiaceae	__	0.0318441	0.0385325	0.0206891	0.0560152	0.0367702
Bacteria	Pseudomonadota	Alphaproteobacteria	Rhodobacterales	Rhodobacteraceae	Rubellimicrobium	0.0125446	0.085651	0.0319741	0	0.0325424
Bacteria	Pseudomonadota	Gammaproteobacteria	Xanthomonadales	Xanthomonadaceae	Xanthomonas	0	0	0.121314	0	0.0303284
Bacteria	Pseudomonadota	Gammaproteobacteria	Burkholderiales	Nitrosomonadaceae	Nitrosospira	0	0	0.0686503	0.0514238	0.0300185
Bacteria	Pseudomonadota	Gammaproteobacteria	Xanthomonadales	Xanthomonadaceae	Pseudoxanthomonas	0	0	0.119433	0	0.0298582
Bacteria	Pseudomonadota	Alphaproteobacteria	Rhizobiales	Beijerinckiaceae	uncultured	0.0173695	0.0117273	0.0517228	0.0339764	0.028699
Bacteria	Pseudomonadota	Gammaproteobacteria	Burkholderiales	Comamonadaceae	Pseudorhodoferax	0	0	0	0.108357	0.0270893
Bacteria	Pseudomonadota	Alphaproteobacteria	Sphingomonadales	Sphingomonadaceae	Sphingorhabdus	0	0.0818816	0.0150466	0	0.0242321
Bacteria	Pseudomonadota	Alphaproteobacteria	Rhizobiales	Xanthobacteraceae	Rhodoplanes	0	0.0552858	0.00564249	0.035813	0.0241853
Bacteria	Pseudomonadota	Gammaproteobacteria	Burkholderiales	Comamonadaceae	Ramlibacter	0	0.0950748	0	0	0.0237687
Bacteria	Pseudomonadota	Alphaproteobacteria	Acetobacterales	Acetobacteraceae	Belnapia	0.0641706	0.00858605	0.0131658	0	0.0214806
Bacteria	Pseudomonadota	Gammaproteobacteria	Burkholderiales	Comamonadaceae	Acidovorax	0	0.03225	0.0536037	0	0.0214634
Bacteria	Pseudomonadota	Gammaproteobacteria	Pseudomonadales	Moraxellaceae	Cavicella	0	0.0814627	0	0	0.0203657
Bacteria	Pseudomonadota	Alphaproteobacteria	Rickettsiales	SM2D12	SM2D12	0	0.0772744	0	0	0.0193186
Bacteria	Pseudomonadota	Alphaproteobacteria	Dongiales	Dongiaceae	Dongia	0	0.0385325	0.0347954	0	0.018332
Bacteria	Pseudomonadota	Gammaproteobacteria	Steroidobacterales	Steroidobacteraceae	Steroidobacter	0	0.0217792	0	0.048669	0.017612
Bacteria	Pseudomonadota	Gammaproteobacteria	Burkholderiales	Neisseriaceae	uncultured	0.00434237	0.0217792	0.0178679	0.0174474	0.0153592
Bacteria	Pseudomonadota	Alphaproteobacteria	Rhizobiales	Beijerinckiaceae	Chelatococcus	0	0	0.061127	0	0.0152817
Bacteria	Pseudomonadota	Alphaproteobacteria	Rhizobiales	uncultured	uncultured	0	0.0550763	0	0	0.0137691
Bacteria	Pseudomonadota	Alphaproteobacteria	Sphingomonadales	Sphingomonadaceae	Altererythrobacter	0	0.0464903	0	0.00642797	0.0132296
Bacteria	Pseudomonadota	Gammaproteobacteria	Xanthomonadales	Xanthomonadaceae	Arenimonas	0	0.0523539	0	0	0.0130885
Bacteria	Pseudomonadota	Alphaproteobacteria	Micropepsales	Micropepsaceae	uncultured	0	0.0481656	0	0	0.0120414
Bacteria	Pseudomonadota	Gammaproteobacteria	Pasteurellales	Pasteurellaceae	Haemophilus	0	0.0479562	0	0	0.0119891
Bacteria	Pseudomonadota	Alphaproteobacteria	Acetobacterales	Acetobacteraceae	__	0.0154395	0.00356007	0.027272	0	0.0115679
Bacteria	Pseudomonadota	Alphaproteobacteria	Micavibrionales	uncultured	uncultured	0	0.0460715	0	0	0.0115179
Bacteria	Pseudomonadota	Gammaproteobacteria	Burkholderiales	Oxalobacteraceae	Oxalicibacterium	0	0	0	0.0440775	0.0110194
Bacteria	Pseudomonadota	Gammaproteobacteria	Burkholderiales	Comamonadaceae	Caenimonas	0	0.0173815	0.0159871	0.0101011	0.0108674
Bacteria	Pseudomonadota	Alphaproteobacteria	Acetobacterales	Acetobacteraceae	uncultured	0.0236418	0.00439773	0.0131658	0	0.0103013
Bacteria	Pseudomonadota	Gammaproteobacteria	Burkholderiales	Burkholderiaceae	Ralstonia	0	0	0.0404379	0	0.0101095
Bacteria	Pseudomonadota	Alphaproteobacteria	Caulobacterales	Caulobacteraceae	__	0	0.0368572	0	0	0.00921429
Bacteria	Pseudomonadota	Gammaproteobacteria	Enterobacterales	Enterobacteriaceae	Enterobacter	0.0357039	0	0	0	0.00892599
Bacteria	Pseudomonadota	Gammaproteobacteria	Burkholderiales	Comamonadaceae	Polaromonas	0	0.0353913	0	0	0.00884782
Bacteria	Pseudomonadota	Alphaproteobacteria	Rhizobiales	Rhizobiaceae	uncultured	0.0033774	0.021151	0	0.0101011	0.00865737
Bacteria	Pseudomonadota	Alphaproteobacteria	Rhizobiales	__	__	0	0.00209416	0.0319741	0	0.00851707
Bacteria	Pseudomonadota	Gammaproteobacteria	Burkholderiales	Methylophilaceae	Methylophilus	0	0	0.033855	0	0.00846374
Bacteria	Pseudomonadota	Gammaproteobacteria	Xanthomonadales	Xanthomonadaceae	Thermomonas	0	0	0.033855	0	0.00846374
Bacteria	Pseudomonadota	Gammaproteobacteria	Burkholderiales	Procabacteriaceae	Procabacter	0	0	0.0244508	0.00918282	0.0084084
Bacteria	Pseudomonadota	Alphaproteobacteria	Sphingomonadales	Sphingomonadaceae	Ellin6055	0	0.0312029	0	0	0.00780074
Bacteria	Pseudomonadota	Alphaproteobacteria	Sphingomonadales	Sphingomonadaceae	Sphingobium	0	0	0.0310337	0	0.00775843
Bacteria	Pseudomonadota	Alphaproteobacteria	Rhodospirillales	uncultured	uncultured	0	0.0257581	0.00470208	0	0.00761505
Bacteria	Pseudomonadota	Alphaproteobacteria	Rhodospirillales	Rhodospirillaceae	uncultured	0	0.02869	0	0	0.00717249
Bacteria	Pseudomonadota	Alphaproteobacteria	Rhizobiales	Hyphomicrobiaceae	Pedomicrobium	0	0.0284805	0	0	0.00712014
Bacteria	Pseudomonadota	Alphaproteobacteria	Rhodospirillales	Magnetospiraceae	uncultured	0	0.027224	0	0	0.00680601
Bacteria	Pseudomonadota	Alphaproteobacteria	Rhodospirillales	Magnetospirillaceae	uncultured	0	0.0268052	0	0	0.0067013
Bacteria	Pseudomonadota	Alphaproteobacteria	Caedibacterales	Caedibacteraceae	Caedibacter	0	0	0	0.0257119	0.00642797
Bacteria	Pseudomonadota	Alphaproteobacteria	Parvibaculales	Parvibaculaceae	Parvibaculum	0	0.0253393	0	0	0.00633483
Bacteria	Pseudomonadota	Gammaproteobacteria	Xanthomonadales	Rhodanobacteraceae	uncultured	0	0.0247111	0	0	0.00617776
Bacteria	Pseudomonadota	Gammaproteobacteria	JTB23	JTB23	JTB23	0	0.0245016	0	0	0.00612541
Bacteria	Pseudomonadota	Gammaproteobacteria	Burkholderiales	Burkholderiaceae	Cupriavidus	0	0	0.0244508	0	0.0061127
Bacteria	Pseudomonadota	Alphaproteobacteria	Rhizobiales	Rhizobiales_Incertae_Sedis	Nordella	0	0.0230357	0	0	0.00575893
Bacteria	Pseudomonadota	Alphaproteobacteria	Rhizobiales	Hyphomicrobiaceae	__	0	0.0221981	0	0	0.00554952
Bacteria	Pseudomonadota	Alphaproteobacteria	Tistrellales	Geminicoccaceae	Geminicoccus	0	0	0.0216296	0	0.00540739
Bacteria	Pseudomonadota	Alphaproteobacteria	Azospirillales	Inquilinaceae	Inquilinus	0	0.0213604	0	0	0.0053401
Bacteria	Pseudomonadota	Alphaproteobacteria	Elsterales	Elsteraceae	uncultured	0	0.0207322	0	0	0.00518304
Bacteria	Pseudomonadota	Alphaproteobacteria	Rhodobacterales	Rhodobacteraceae	Rhodobacter	0	0.0203133	0	0	0.00507833
Bacteria	Pseudomonadota	Gammaproteobacteria	Burkholderiales	Nitrosomonadaceae	Ellin6067	0	0.0192662	0	0	0.00481656
Bacteria	Pseudomonadota	Gammaproteobacteria	Gammaproteobacteria_Incertae_Sedis	Unknown_Family	Unknown_Family	0	0.0192662	0	0	0.00481656
Bacteria	Pseudomonadota	Alphaproteobacteria	Rhizobiales	Xanthobacteraceae	Pseudolabrys	0	0.0178003	0	0	0.00445008
Bacteria	Pseudomonadota	Gammaproteobacteria	Gammaproteobacteria_Incertae_Sedis	Unknown_Family	Acidibacter	0	0.00251299	0.0150466	0	0.00438991
Bacteria	Pseudomonadota	Gammaproteobacteria	Gammaproteobacteria_Incertae_Sedis	Unknown_Family	uncultured	0	0.0171721	0	0	0.00429302
Bacteria	Pseudomonadota	Alphaproteobacteria	Azospirillales	Azospirillaceae	Skermanella	0	0.0167533	0	0	0.00418832
Bacteria	Pseudomonadota	Alphaproteobacteria	Caulobacterales	Caulobacteraceae	uncultured	0	0.00837663	0.00752332	0	0.00397499
Bacteria	Pseudomonadota	Alphaproteobacteria	Micavibrionales	__	__	0	0.0152873	0	0	0.00382184
Bacteria	Pseudomonadota	Gammaproteobacteria	Burkholderiales	Oxalobacteraceae	Duganella	0	0	0.0150466	0	0.00376166
Bacteria	Pseudomonadota	Gammaproteobacteria	R7C24	R7C24	R7C24	0	0.00356007	0	0.0110194	0.00364486
Bacteria	Pseudomonadota	Gammaproteobacteria	Burkholderiales	Nitrosomonadaceae	uncultured	0	0.0144497	0	0	0.00361242
Bacteria	Pseudomonadota	Alphaproteobacteria	Rhizobiales	Beijerinckiaceae	Psychroglaciecola	0.0110972	0.00335065	0	0	0.00361196
Bacteria	Pseudomonadota	Alphaproteobacteria	Rickettsiales	Mitochondria	Mitochondria	0	0.0138214	0	0	0.00345536
Bacteria	Pseudomonadota	Gammaproteobacteria	Piscirickettsiales	Piscirickettsiaceae	Candidatus_Endoecteinascidia	0	0.0134026	0	0	0.00335065
Bacteria	Pseudomonadota	Gammaproteobacteria	Steroidobacterales	Steroidobacteraceae	uncultured	0	0.0129838	0	0	0.00324594
Bacteria	Pseudomonadota	Alphaproteobacteria	Rickettsiales	bac2nit3	bac2nit3	0	0.0125649	0	0	0.00314124
Bacteria	Pseudomonadota	Alphaproteobacteria	Puniceispirillales	EF100-94H03	EF100-94H03	0	0.0123555	0	0	0.00308888
Bacteria	Pseudomonadota	Gammaproteobacteria	Gammaproteobacteria_Incertae_Sedis	Unknown_Family	Candidatus_Berkiella	0	0	0.0122254	0	0.00305635
Bacteria	Pseudomonadota	Alphaproteobacteria	Rhizobiales	Hyphomicrobiaceae	Hyphomicrobium	0	0.0119367	0	0	0.00298417
Bacteria	Pseudomonadota	Gammaproteobacteria	Oceanospirillales	Halomonadaceae	__	0	0.011099	0	0	0.00277476
Bacteria	Pseudomonadota	Alphaproteobacteria	Sphingomonadales	Sphingomonadaceae	Qipengyuania	0	0.0108896	0	0	0.0027224
Bacteria	Pseudomonadota	Alphaproteobacteria	Sneathiellales	Sneathiellaceae	uncultured	0	0.0106802	0	0	0.00267005
Bacteria	Pseudomonadota	Gammaproteobacteria	Enterobacterales	Erwiniaceae	Pantoea	0.0106147	0	0	0	0.00265367
Bacteria	Pseudomonadota	Gammaproteobacteria	Oceanospirillales	Pseudohongiellaceae	BIyi10	0	0.010052	0	0	0.00251299
Bacteria	Pseudomonadota	Alphaproteobacteria	Rhodobacterales	Rhodobacteraceae	__	0	0.00942371	0	0	0.00235593
Bacteria	Pseudomonadota	Alphaproteobacteria	Azospirillales	Azospirillaceae	uncultured	0	0.00921429	0	0	0.00230357
Bacteria	Pseudomonadota	Alphaproteobacteria	Thalassobaculales	uncultured	uncultured	0	0.00921429	0	0	0.00230357
Bacteria	Pseudomonadota	Alphaproteobacteria	Caulobacterales	Hyphomonadaceae	SWB02	0	0.00900488	0	0	0.00225122
Bacteria	Pseudomonadota	Alphaproteobacteria	Rhodobacterales	Rhodobacteraceae	Paracoccus	0	0	0.00752332	0	0.00188083
Bacteria	Pseudomonadota	Alphaproteobacteria	Rickettsiales	Rickettsiales	Candidatus_Jidaibacter	0	0.00712014	0	0	0.00178003
Bacteria	Pseudomonadota	Alphaproteobacteria	Rhizobiales	Rhizobiaceae	Ensifer	0	0	0.00658291	0	0.00164573
Bacteria	Pseudomonadota	Gammaproteobacteria	Cellvibrionales	Spongiibacteraceae	BD1-7_clade	0	0.00649189	0	0	0.00162297
Bacteria	Pseudomonadota	Gammaproteobacteria	Xanthomonadales	uncultured	uncultured	0	0.00607306	0	0	0.00151826
Bacteria	Pseudomonadota	Alphaproteobacteria	Rhizobiales	KF-JG30-B3	KF-JG30-B3	0	0.00586364	0	0	0.00146591
Bacteria	Pseudomonadota	Gammaproteobacteria	Xanthomonadales	Xanthomonadaceae	Lysobacter	0	0.00565423	0	0	0.00141356
Bacteria	Pseudomonadota	Gammaproteobacteria	Enterobacterales	Morganellaceae	Proteus	0	0	0	0.00550969	0.00137742
Bacteria	Pseudomonadota	Alphaproteobacteria	Elsterales	uncultured	uncultured	0	0.00544481	0	0	0.0013612
Bacteria	Pseudomonadota	Gammaproteobacteria	CCD24	CCD24	CCD24	0	0.00523539	0	0	0.00130885
Bacteria	Pseudomonadota	Gammaproteobacteria	Burkholderiales	Comamonadaceae	Hydrogenophaga	0	0.00481656	0	0	0.00120414
Bacteria	Pseudomonadota	Gammaproteobacteria	Burkholderiales	Burkholderiaceae	Lautropia	0	0.00418832	0	0	0.00104708
Bacteria	Pseudomonadota	Alphaproteobacteria	Paracaedibacterales	Paracaedibacteraceae	Candidatus_Captivus	0	0.0039789	0	0	0.000994725
Bacteria	Pseudomonadota	Alphaproteobacteria	Rhizobiales	Rhizobiales_Incertae_Sedis	Phreatobacter	0	0.0039789	0	0	0.000994725
Bacteria	Pseudomonadota	Alphaproteobacteria	Rhizobiales	D05-2	D05-2	0	0.00376948	0	0	0.000942371
Bacteria	Pseudomonadota	Gammaproteobacteria	Burkholderiales	Comamonadaceae	uncultured	0	0.00376948	0	0	0.000942371
Bacteria	Pseudomonadota	Gammaproteobacteria	Burkholderiales	Oxalobacteraceae	CM1G08	0	0.00356007	0	0	0.000890017
Bacteria	Pseudomonadota	Alphaproteobacteria	Ferrovibrionales	Ferrovibrionaceae	Ferrovibrio	0	0.00335065	0	0	0.000837663
Bacteria	Pseudomonadota	Gammaproteobacteria	Burkholderiales	Nitrosomonadaceae	IS-44	0	0.00335065	0	0	0.000837663
Bacteria	Pseudomonadota	Gammaproteobacteria	Burkholderiales	Alcaligenaceae	Verticiella	0	0.00314124	0	0	0.000785309
Bacteria	Pseudomonadota	Gammaproteobacteria	Burkholderiales	B1-7BS	B1-7BS	0	0.00293182	0	0	0.000732955
Bacteria	Pseudomonadota	Gammaproteobacteria	Burkholderiales	Sutterellaceae	uncultured	0	0.00293182	0	0	0.000732955
Bacteria	Pseudomonadota	Alphaproteobacteria	Rhizobiales	Pleomorphomonadaceae	Prosthecomicrobium	0	0.0027224	0	0	0.000680601
Bacteria	Pseudomonadota	Gammaproteobacteria	Burkholderiales	Oxalobacteraceae	uncultured	0	0.0027224	0	0	0.000680601
Bacteria	Pseudomonadota	Gammaproteobacteria	Cellvibrionales	Cellvibrionaceae	Cellvibrio	0	0.00251299	0	0	0.000628247
Bacteria	Pseudomonadota	Alphaproteobacteria	Rickettsiales	__	__	0	0.00230357	0	0	0.000575893
Bacteria	Pseudomonadota	Alphaproteobacteria	Tistrellales	Geminicoccaceae	Candidatus_Alysiosphaera	0	0.00146591	0	0	0.000366478
Bacteria	RCP2-54	RCP2-54	RCP2-54	RCP2-54	RCP2-54	0	0.120833	0	0	0.0302082
Bacteria	SAR324_clade(Marine_group_B)	SAR324_clade(Marine_group_B)	SAR324_clade(Marine_group_B)	SAR324_clade(Marine_group_B)	SAR324_clade(Marine_group_B)	0	0.311192	0	1.25805	0.39231
Bacteria	Sumerlaeota	Sumerlaeia	Sumerlaeales	Sumerlaeaceae	Sumerlaea	0	0.0875358	0.179619	0	0.0667888
Bacteria	table-w-taxonomy-2-Phylum-prop	Nitrospiria	Nitrospirales	Nitrospiraceae	Nitrospira	0	0.13968	0	0.101929	0.0604024
Bacteria	table-w-taxonomy-2-Phylum-prop	Deinococci	Deinococcales	Deinococcaceae	Deinococcus	0.0183345	0	0	0	0.00458361
Bacteria	table-w-taxonomy-2-Phylum-prop	Fusobacteriia	Fusobacteriales	Leptotrichiaceae	Leptotrichia	0	0.00251299	0	0	0.000628247
Bacteria	TX1A-33	TX1A-33	TX1A-33	TX1A-33	TX1A-33	0	0.0190568	0	0	0.00476421
Bacteria	Verrucomicrobiota	Verrucomicrobiae	Chthoniobacterales	Chthoniobacteraceae	Chthoniobacter	0	0.245435	1.83099	0.100093	0.544129
Bacteria	Verrucomicrobiota	Verrucomicrobiae	Pedosphaerales	Pedosphaeraceae	Pedosphaeraceae	0	1.20812	0.0413783	0	0.312374
Bacteria	Verrucomicrobiota	Chlamydiae	Chlamydiales	Parachlamydiaceae	Candidatus_Protochlamydia	0	0.0148685	0.601866	0	0.154184
Bacteria	Verrucomicrobiota	Verrucomicrobiae	Pedosphaerales	Pedosphaeraceae	Ellin517	0	0.0651283	0.425068	0	0.122549
Bacteria	Verrucomicrobiota	Verrucomicrobiae	Opitutales	Opitutaceae	Opitutus	0	0.077065	0.072412	0.286504	0.108995
Bacteria	Verrucomicrobiota	Chlamydiae	Chlamydiales	Parachlamydiaceae	Neochlamydia	0	0.152455	0	0.197431	0.0874713
Bacteria	Verrucomicrobiota	Verrucomicrobiae	Opitutales	Opitutaceae	__	0	0.183029	0	0	0.0457573
Bacteria	Verrucomicrobiota	Chlamydiae	Chlamydiales	cvE6	cvE6	0	0.160203	0	0	0.0400508
Bacteria	Verrucomicrobiota	Verrucomicrobiae	Verrucomicrobiales	Verrucomicrobiaceae	Roseimicrobium	0	0.134445	0	0	0.0336112
Bacteria	Verrucomicrobiota	Chlamydiae	Chlamydiales	Simkaniaceae	uncultured	0	0.121671	0	0	0.0304176
Bacteria	Verrucomicrobiota	Chlamydiae	Chlamydiales	Parachlamydiaceae	__	0.0332915	0.0758085	0.0103446	0	0.0298611
Bacteria	Verrucomicrobiota	Verrucomicrobiae	Methylacidiphilales	Methylacidiphilaceae	uncultured	0	0.0971689	0	0	0.0242922
Bacteria	Verrucomicrobiota	Verrucomicrobiae	Chthoniobacterales	Chthoniobacteraceae	LD29	0	0	0.0639482	0	0.0159871
Bacteria	Verrucomicrobiota	Verrucomicrobiae	Verrucomicrobiales	Verrucomicrobiaceae	Prosthecobacter	0	0.0615682	0	0	0.0153921
Bacteria	Verrucomicrobiota	Omnitrophia	Omnitrophales	Omnitrophaceae	Candidatus_Omnitrophus	0	0.0563328	0	0	0.0140832
Bacteria	Verrucomicrobiota	Verrucomicrobiae	Chthoniobacterales	Chthoniobacteraceae	Candidatus_Udaeobacter	0	0.055914	0	0	0.0139785
Bacteria	Verrucomicrobiota	Verrucomicrobiae	Opitutales	Opitutaceae	Lacunisphaera	0	0.0393702	0	0	0.00984254
Bacteria	Verrucomicrobiota	Chlamydiae	Chlamydiales	Parachlamydiaceae	uncultured	0	0.027224	0	0	0.00680601
Bacteria	Verrucomicrobiota	Verrucomicrobiae	UA11	UA11	UA11	0	0.0238734	0	0	0.00596835
Bacteria	Verrucomicrobiota	Omnitrophia	Omnitrophales	Omnitrophales	Omnitrophales	0	0.0190568	0	0	0.00476421
Bacteria	Verrucomicrobiota	Verrucomicrobiae	Pedosphaerales	Pedosphaeraceae	__	0	0.0190568	0	0	0.00476421
Bacteria	Verrucomicrobiota	Verrucomicrobiae	__	__	__	0	0.00963312	0	0	0.00240828
Bacteria	Verrucomicrobiota	Verrucomicrobiae	Verrucomicrobiales	Akkermansiaceae	Akkermansia	0.00289491	0.00649189	0	0	0.0023467
Bacteria	Verrucomicrobiota	Verrucomicrobiae	Chthoniobacterales	Chthoniobacteraceae	__	0	0.00649189	0	0	0.00162297
Bacteria	Verrucomicrobiota	Verrucomicrobiae	Verrucomicrobiales	Rubritaleaceae	Luteolibacter	0	0.00544481	0	0	0.0013612
Bacteria	Verrucomicrobiota	Verrucomicrobiae	Pedosphaerales	Pedosphaeraceae	ADurb.Bin063-1	0	0.00356007	0	0	0.000890017
Bacteria	Verrucomicrobiota	Verrucomicrobiae	Verrucomicrobiales	Verrucomicrobiaceae	uncultured	0	0.00335065	0	0	0.000837663
Bacteria	WPS-2	WPS-2	WPS-2	WPS-2	WPS-2	0	0.245435	0	0	0.0613588
Bacteria	WS2	WS2	WS2	WS2	WS2	0	0.00335065	0	0	0.000837663
